# Supplementary material for: Protein Model and Function Analysis in Quorum-Sensing Pathway of Vibrio qinghaiensis sp.-Q67
Source: Biology (Basel). 2021 Jul 9;10(7):638. doi: 10.3390/biology10070638 (PMC8301110; doi:10.3390/biology10070638)
Supplement: Supplementary file 1 [file biology-10-00638-s001.zip]

Archive with 1 entries (1 files):
- biology-1278400-supplementary.pdf
